# Supplementary material for: Decomposition of a set of distributions in extended exponential family form for distinguishing multiple oligo-dimensional marker expression profiles of single-cell populations and visualizing their dynamics
Source: PLoS One. 2020 Apr 10;15(4):e0231250. doi: 10.1371/journal.pone.0231250 (PMC7147751; doi:10.1371/journal.pone.0231250)
Supplement: S1 Table — (CSV) [file pone.0231250.s005.csv]

	pAKT	pERK	pS6	pPLCg2
1	2.37011941219892	0.712869222161324	2.59322117423777	1.53774118697142
2	2.33545552761096	0.165542680943188	0	1.41849023326466
3	1.17744355536984	0.422882802528057	4.37199430477075	2.1059052152584
4	0.872364733130949	1.17507775021323	3.91547963030188	0.531255396070129
5	0.909931303665984	0.947114217109432	0	0.729541735640021
6	2.50164221428395	1.16334805452047	4.29764448037382	1.1685734817826
7	2.1425750555416	1.7171051236088	5.90937857542834	1.84468012417483
8	0.483357434279046	0.135187841629641	2.01166650661124	1.16032900884351
9	3.46225540740869	2.59186620534113	5.52186742506532	2.49233193001277
10	3.21369026689367	2.48902435800096	2.98490054876476	1.35962818706108
